# Supplementary material for: Feeder Cell Detachment in Drug Response Profiling of Leukemia Cell Coculture Can Be Prevented by Conditioned Medium
Source: Cancer Med. 2025 Jul 19;14(14):e71070. doi: 10.1002/cam4.71070 (PMC12274628; doi:10.1002/cam4.71070)
Supplement: Supplementary file 4 — Table S1. Overview of samples used in experiments presented in the study. [file CAM4-14-e71070-s001.xlsx]

## Sheet: Table S1
code name	leukemia type	MSC detachment	Figure 1		Figure 2	Figure 3						Figure S2	Figure S3
patient 1	T-ALL	none	Fig. 1a	Fig. 1b,c									Fig. S3
patient 2	T-ALL	mild	Fig. 1a	Fig. 1b,c								Fig. S2a	Fig. S3
patient 3	ALAL	strong	Fig. 1a	Fig. 1b,c								Fig. S2a	Fig. S3
patient 4	AML	strong/none			Fig. 2		Fig. 3b		Fig. 3d	Fig. 3e		Fig. S2a, b
patient 5	B-ALL	none				Fig.3a	Fig. 3b	Fig. 3c	Fig. 3d		Fig. 3f
patient 6	B-ALL	none		Fig. 1b,c			Fig. 3b
patient 7	B-ALL	mild		Fig. 1b,c			Fig. 3b					Fig. S2a, b
patient 8	AML	strong		Fig. 1b,c
patient 9	AML	strong		Fig. 1b,c						Fig. 3e		Fig. S2b
patient 10	ALAL	none					Fig. 3b		Fig. 3d		Fig. 3f
patient 11	ALAL	none									Fig. 3f
patient 12	B-ALL	none									Fig. 3f
patient 13	B-ALL	none							Fig. 3d
patient 14	ALAL	none					Fig. 3b
patient 15	B-ALL	none					Fig. 3b
patient 16	B-ALL	none					Fig. 3b
patient 17	ALAL	none					Fig. 3b
patient 18	AML	none		Fig. 1b,c
patient 19	ALAL	none		Fig. 1b,c
Table S1 Overview of samples used in experiments presented in the study
Column A (code name) – patient code name
Column B (leukemia type)– indicates leukemia type of the particular patient
Column C (MSC detachment) – indicates whether there was leukemia cell-triggered MSC detachment observed in the coculture with leukemia cells of the particular patient; none – no MSC detachment was observed; mild – mild MSC detachment was observed; strong – strong MSC detachment was observed
Column D to N (Figure 1 ... Figure S3) – indicates in which figure(s) (figure panel(s)) the data from particular patient was used
T-ALL, T lymphoblastic acute leukemia; B-ALL, B lymphoblastic acute leukemia; AML, acute myeloid leukemia; ALAL, acute leukemias of ambiguous lineage; MSC, mesenchymal stromal cells
